# Supplementary material for: BAP31 Promotes Epithelial–Mesenchymal Transition Progression Through the Exosomal miR-423-3p/Bim Axis in Colorectal Cancer
Source: Int J Mol Sci. 2025 Jun 7;26(12):5483. doi: 10.3390/ijms26125483 (PMC12193162; doi:10.3390/ijms26125483)
Supplement: Supplementary file 1 [file ijms-26-05483-s001.zip]

Archive with 12 entries (12 files):
- Supplementary Figure S1.pdf
- Supplementary Figure S2.pdf
- Supplementary Figure S3.pdf
- Supplementary Figure S4.pdf
- Supplementary Figure S5.pdf
- Supplementary Figure S6.pdf
- Supplementary Figure S7.pdf
- Supplementary Figure S8.pdf
- Supplementary Figure S9.pdf
- Supplementary Table S1.pdf
- Supplementary Table S2.pdf
- Supplementary Table S3.pdf
